# Supplementary material for: Serum microRNA expression as an early marker for breast cancer risk in prospectively collected samples from the Sister Study cohort
Source: Breast Cancer Res. 2013 May 24;15(3):R42. doi: 10.1186/bcr3428 (PMC3706791; doi:10.1186/bcr3428)
Supplement: Additional file 5 — List of differentially expressed serum microRNAs (miRNAs) based on HER-2/NEU expression. [file bcr3428-S5.XLSX]

## Sheet: Sheet1
	miRNA	P*	Percent Change
Overexpression vs. Non-overexpression
Overexpression	miR-4283	0.0229	14
Underexpression	miR-183	0.0009	-39
	miR-660	0.0285	-37
	miR-29a	0.0172	-23
	miR-93*	0.0381	-14
	miR-378	0.0386	-14
	miR-4281	0.0455	-9
* A linear mixed model was used to test for differential gene expression
