# Supplementary material for: Serum microRNA expression as an early marker for breast cancer risk in prospectively collected samples from the Sister Study cohort
Source: Breast Cancer Res. 2013 May 24;15(3):R42. doi: 10.1186/bcr3428 (PMC3706791; doi:10.1186/bcr3428)
Supplement: Additional file 6 — List of differentially expressed serum microRNAs (miRNAs) based on nodal status. [file bcr3428-S6.XLSX]

## Sheet: Sheet1
	miRNA	P*	Percent Change
pN1 or higher vs. pN0
Overexpression	miR-767-3p	0.026	19
	miR-125b	0.0214	19
	miR-605	0.0433	13
	miR-1825	0.0393	12
	miR-124	0.0353	8
Underexpression	miR-320b	0.0432	-52
	miR-320d	0.0267	-39
	miR-145	0.0126	-33
	miR-320e	0.0085	-24
	miR-1307	0.032	-20
* A linear mixed model was used to test for differential gene expression
